# Supplementary material for: Proteome Analysis of Poplar Seed Vigor
Source: PLoS One. 2015 Jul 14;10(7):e0132509. doi: 10.1371/journal.pone.0132509 (PMC4501749; doi:10.1371/journal.pone.0132509)
Supplement: S1 Table — (XLS) [file pone.0132509.s002.xls]

## Sheet: Sheet1
	S1 Table. Accumulation levels, accumulation ratios and associated P values of proteins listed in Table 1.
	Spots ID	Identified protein name	0 d		45 d		90 d		45 d/0 d		90 d/0 d
			Average volume (%)	SD	Average volume (%)	SD	Average volume (%)	SD	Ratio	P value	Ratio	P value
72	1	hypothetical protein OsJ_29920	0.00656723	0.00079178	0.0159138	0.00205376	0.0298631	0.0144923	2.42322	0.00715924	4.54729	0.039456
76	2	phosphoenolpyruvate carboxylase	0.0524026	0.00811196	0.177505	0.00498533	0.15229	0.0560226	3.38733	9.81972e-05	2.90615	0.0276136
94	3	hypothetical protein OsJ_34931	0.198167	0.0251029	0.153895	0.0185531	0.114318	0.00704044	0.776593	0.156272	0.576878	0.0187317
99	4	Granule-bound starch synthase 1	0.0195483	0.00469516	0.0386082	0.00852684	0.0262418	0.00765227	1.97501	0.0455641	1.34241	0.386279
104	5	alpha 1.4-glucan phosphorylase L isozyme	0.0326801	0.00901971	0.0115941	0.00220823	0.0222439	0.0108654	0.354775	0.0398292	0.680656	0.0278812
139	6	Os04g0118400	0.144364	0.0213611	0.0534519	0.0114238	0.0334357	0.00307582	0.370258	0.00748378	0.231607	0.00237514
163	7	Pyruvate. phosphate dikinase 1. chloroplastic	0.215564	0.0104231	0.0939771	0.0044984	0.091237	0.00654864	0.43596	0.000142074	0.423249	0.000196776
175	8	Pyruvate. phosphate dikinase 1	0.0685317	0.00969416	0.226582	0.0375884	0.181431	0.0166884	3.30623	0.00859262	2.64741	0.00160645
181	9	Poly [ADP-ribose] polymerase 3	0.0578196	0.0143542	0.292172	0.0459924	0.38864	0.0307044	5.05316	0.00301515	6.72159	0.000209432
185	10	Pyruvate. phosphate dikinase 2	0.10318	0.0208421	0.168673	0.0260287	0.22481	0.0548298	1.63475	0.0363912	2.17881	0.0533411
219	11	Sucrose synthase 2	0.0266105	0.0062164	0.024569	0.0004984	0.0475249	0.0242674	0.923282	0.710478	1.78595	0.0282789
220	12	Sucrose synthase 3	0.0419674	0.005949	0.07747	0.010704	0.0509909	0.0221179	1.84596	0.0191221	1.21501	0.653784
224	13	Sucrose synthase 3	0.0379897	0.011297	0.0332492	0.00210462	0.0589296	0.030311	0.875215	0.624984	1.5512	0.036688
227	14	Sucrose synthase 2	0.0613474	0.0118083	0.097256	0.0123447	0.10248	0.0055124	1.58533	0.0432348	1.67049	0.0177307
244	15	1.4-alpha-glucan branching enzyme	0.0511312	0.0200463	0.0788801	0.00611696	0.0896987	0.0178496	1.5427	0.0461084	1.75428	0.0301195
257	16	Heat shock protein 81-3	0.0264982	0.00557249	0.0457938	0.00209276	0.0497834	0.0172371	1.72818	0.0179944	1.87874	0.0267701
266	17	Delta-1-pyrroline-5-carboxylate synthase	0.0403892	0.0118279	0.0654505	0.0121738	0.0816099	0.0363701	1.62049	0.037908	2.02059	0.0390533
310	18	Os05g0519400	0.0280468	0.00501544	0.0295516	0.00231807	0.0476223	0.0101338	1.05365	0.756127	1.69796	0.0301254
311	19	endosperm lumenal binding protein	0.0235831	0.00736913	0.0486294	0.00616869	0.0569734	0.00883498	2.06205	0.031408	2.41586	0.0194222
312	20	Glycosyl hydrolases family 38 protein	0.0175498	0.00175522	0.0319975	0.00476953	0.0337354	0.00367056	1.82324	0.0272689	1.92227	0.00768891
315	21	endosperm lumenal binding protein	0.0198418	0.00372396	0.0331537	0.00386698	0.0367212	0.00250956	1.6709	0.0364528	1.8507	0.0094598
331	22	Heat shock cognate 70 kDa protein	0.011595	0.00140231	0.020666	0.00403664	0.0403337	0.0161198	1.78231	0.0475437	3.47853	0.0386848
353	23	UDP-sugar pyrophosphorylase	0.0315275	0.00317071	0.0365355	0.00457709	0.0711162	0.0105033	1.15885	0.329516	2.25569	0.0092733
403	24	hypothetical protein OsJ_19262	0.016574	0.00534696	0.0233898	0.000645844	0.0268674	0.00732511	1.41124	0.184953	1.62106	0.0212574
434	25	Granule-bound starch synthase 1	0.0523997	0.0186511	0.0680257	0.0141286	0.0835412	0.0156459	1.29821	0.434771	1.59431	0.0172707
436	26	H0302E05.7	0.115541	0.0116032	0.225714	0.0379391	0.148701	0.0497084	1.95354	0.0217544	1.28699	0.44495
442	27	hypothetical protein OsJ_25906	0.0955702	0.0206118	0.0919893	0.023621	0.147246	0.0414824	0.962531	0.888677	1.54071	0.0174704
443	28	OJ991113_30.4	0.0340127	0.00340927	0.0444527	0.00701296	0.0533345	0.0257296	1.30695	0.174061	1.56808	0.0417565
467	29	hypothetical protein OsJ_19883	0.0225522	0.001339	0.034171	0.00722673	0.0391007	0.0110841	1.5152	0.0349187	1.73379	0.0197465
469	30	hypothetical protein OsJ_19883	0.040331	0.00503731	0.0676817	0.00355289	0.0679771	0.00338453	1.67815	0.000592407	1.68548	0.0498826
470	31	Pyruvate decarboxylase isozyme 1	0.0202342	0.00103722	0.0227081	0.00346289	0.0353491	0.0103713	1.12227	0.426395	1.747	0.0444917
490	32	Chaperonin CPN60-1. mitochondrial precursor. putative. expressed	0.0238054	0.00386344	0.0288172	0.00475809	0.0484459	0.00974958	1.21053	0.353388	2.03508	0.0390995
509	33	putative rubisco subunit binding-protein alpha subunit precursor (60 kDa chaperonin alpha subunit)	0.0427712	0.00677967	0.0897725	0.00294887	0.0996443	0.0145005	2.0989	0.00120769	2.3297	0.0113372
514	34	Ketol-acid reductoisomerase	0.0225949	0.00481411	0.0333612	0.000814956	0.043803	0.00562596	1.47649	0.0510284	1.93862	0.0225076
524	35	Ketol-acid reductoisomerase	0.0394907	0.000964489	0.0712061	0.00788431	0.0830979	0.00950653	1.80311	0.0069852	2.10424	0.00528001
529	36	Importin subunit alpha-1b	0.0163518	0.00377738	0.0320984	0.00703656	0.0132567	0.00264567	1.96299	0.0495473	0.81072	0.0215698
585	37	Enolase	0.0740211	0.0121252	0.0879464	0.00959838	0.139274	0.00959444	1.18813	0.302605	1.88154	0.00523314
587	38	hypothetical protein OsI_00727	0.0224357	0.00909167	0.0425618	0.00949422	0.0349533	0.00683342	1.89706	0.0406037	1.55793	0.0306983
619	39	Os10g0390500	0.046994	0.00802476	0.0556563	0.015389	0.0740906	0.0209139	1.18433	0.0311834	1.5766	0.0256889
629	40	6-phosphogluconate dehydrogenase	0.0339569	0.021963	0.0568188	0.00378544	0.124296	0.0165829	1.67326	0.0274618	3.66041	0.0149
629	41	Probable sucrose-phosphatase 1	0.114354	0.00472356	0.0532011	0.00294836	0.0347424	0.000923911	0.465233	0.00017407	0.303816	3.48964e-05
631	42	Tubulin beta-7 chain	0.0436944	0.00671469	0.0701767	0.00159991	0.112439	0.00916889	1.60608	0.00865395	2.5733	0.00150737
642	43	hypothetical protein OsI_27293	0.0411862	0.00639864	0.0409976	0.00808284	0.0227094	0.00838558	0.995421	0.982169	1.81362	0.0123906
643	44	Gamma-aminobutyrate transaminase 1. mitochondrial	0.1657	0.0355511	0.229853	0.00622467	0.295221	0.0431173	1.38717	0.0773527	1.78166	0.0425598
657	45	hypothetical protein OsI_27293	0.0336707	0.00706118	0.031197	0.0066058	0.0511953	0.0065508	0.926533	0.758848	1.52047	0.0428196
677	46	Tubulin alpha-1 chain	0.0252572	0.00234378	0.028682	0.00246198	0.0446336	0.0112451	1.1356	0.258951	1.76716	0.0127594
686	47	Protein SGT1 homolog	0.0232543	0.00224471	0.0257834	0.00246431	0.0438366	0.009695	1.10876	0.413262	1.88509	0.0459273
694	48	putative mevalonate disphosphate decarboxylase	0.039443	0.00851678	0.0339728	0.00343627	0.0600518	0.0127442	0.861315	0.487212	1.5225	0.0467609
714	49	Os04g0117800	0.052807	0.006135	0.0960417	0.0102482	0.113175	0.0101589	1.81873	0.00978628	2.14318	0.00336325
714	50	putative 4-hydroxyphenylpyruvate dioxygenase	0.0329074	0.00698467	0.050452	0.0199187	0.063889	0.0211063	1.53315	0.0397669	1.94148	0.0459939
725	51	Methylthioribose kinase 1	0.0669158	0.0228239	0.135481	0.0217122	0.202064	0.044492	2.02464	0.0470892	3.01968	0.0304204
747	52	Os03g0189600	0.0888815	0.00994231	0.136429	0.0100156	0.150712	0.056468	1.53495	0.0139315	1.69565	0.0407276
752	53	chloroplast translational elongation factor Tu	0.0999449	0.0153861	0.157517	0.01087	0.162049	0.0253931	1.57604	0.0162336	1.62138	0.049689
775	54	Os08g0199300	0.0442052	0.00787929	0.0740698	0.0288488	0.106917	0.0339907	1.67559	0.0236059	2.41865	0.0134254
780	55	putative 3-isopropylmalate dehydrogenase	0.0387676	0.00259204	0.0546505	0.0129046	0.062568	0.0105448	1.4097	0.0458019	1.61393	0.0281282
849	56	Alcohol dehydrogenase class-3	0.0254728	0.0107552	0.0432886	0.00196629	0.0653128	0.00664527	1.6994	0.0185578	2.56402	0.0140537
854	57	Alcohol dehydrogenase 1	0.118971	0.016473	0.219535	0.0396616	0.114865	0.0285428	1.84527	0.0461801	0.965483	0.886697
903	58	Fructose-bisphosphate aldolase cytoplasmic isozyme	0.0637979	0.00629404	0.0493218	0.00840253	0.0377853	0.00518776	0.773094	0.148483	0.592265	0.0156736
914	59	Alpha-galactosidase	0.0733938	0.0196561	0.121332	0.0137456	0.150412	0.0229451	1.65316	0.0442751	2.04938	0.0319853
914	60	Acyl-[acyl-carrier-protein] desaturase 2	0.114387	0.0147989	0.165777	0.02391	0.18696	0.00474956	1.44927	0.0717619	1.63445	0.0034898
944	61	Os03g0842900	0.0171256	0.000191978	0.0172197	0.00269322	0.026	0.00394304	1.0055	0.967066	1.5182	0.0397714
988	62	Os01g0978400	0.0513706	0.00980295	0.0439401	0.00316664	0.0842166	0	0.855354	0.42662	1.63939	0.0001
1006	63	hypothetical protein OsJ_25906	0.0310063	0.00440833	0.0437576	0.00841144	0.0830484	0.0326137	1.41125	0.0180936	2.67844	0.0343281
1009	64	Os05g0574400	0.0604384	0.00667153	0.0700859	0.0015852	0.0942514	0.00469791	1.15963	0.158712	1.55946	0.0099313
1009	65	hypothetical protein OsI_13867	0.164372	0.0508204	0.118295	0.0264741	0.259855	0.0395027	0.719676	0.3503	1.58089	0.0150916
